# Supplementary material for: Epidermal chloroplasts are defense-related motile organelles equipped with plant immune components
Source: Nat Commun. 2021 May 20;12:2739. doi: 10.1038/s41467-021-22977-5 (PMC8137707; doi:10.1038/s41467-021-22977-5)
Supplement: Supplementary file 13 — Source Data [file 41467_2021_22977_MOESM13_ESM.xlsx]

## Sheet: Fig. 1c
		Epidermal cells with surface chloroplast (%)				Col-0			pen2-1			edr1-1
Col-0		sample 1	sample 2	sample 3			p adj			p adj			p adj
1 dpi	DW	3	0	5		1 dpi_Chig-1 dpi_Cfio	0.0050691		1 dpi_Chig-1 dpi_Cfio	5e-06		1 dpi_Chig-1 dpi_Cfio	0.646544
	Chig	3	2	4		1 dpi_Corb-1 dpi_Cfio	0.0244005		1 dpi_Corb-1 dpi_Cfio	0.026439		1 dpi_Corb-1 dpi_Cfio	0.999816
	Cfio	29	15	23		1 dpi_Csia-1 dpi_Cfio	0.0041398		1 dpi_Csia-1 dpi_Cfio	0.0001148		1 dpi_Csia-1 dpi_Cfio	0.387582
	Csia	3	1	4		1 dpi_DW-1 dpi_Cfio	0.0041398		1 dpi_DW-1 dpi_Cfio	0		1 dpi_DW-1 dpi_Cfio	0.980802
	Corb	6	1	10		2 dpi_Cfio-1 dpi_Cfio	0.999991		2 dpi_Cfio-1 dpi_Cfio	0.0002579		2 dpi_Cfio-1 dpi_Cfio	0.0025372
2 dpi	DW	2	1	1		2 dpi_Chig-1 dpi_Cfio	0.0137009		2 dpi_Chig-1 dpi_Cfio	1.3e-06		2 dpi_Chig-1 dpi_Cfio	0.998167
	Chig	6	3	5		2 dpi_Corb-1 dpi_Cfio	0.140553		2 dpi_Corb-1 dpi_Cfio	0.459284		2 dpi_Corb-1 dpi_Cfio	0.913402
	Cfio	26	21	28		2 dpi_Csia-1 dpi_Cfio	0.190669		2 dpi_Csia-1 dpi_Cfio	0.999994		2 dpi_Csia-1 dpi_Cfio	0.646544
	Csia	6	11	12		2 dpi_DW-1 dpi_Cfio	0.001826		2 dpi_DW-1 dpi_Cfio	0		2 dpi_DW-1 dpi_Cfio	0.387582
	Corb	12	10	5		3 dpi_Cfio-1 dpi_Cfio	3e-07		3 dpi_Corb-1 dpi_Cfio	0.0044767		3 dpi_Cfio-1 dpi_Cfio	0
3 dpi	DW	3	0	5		3 dpi_Corb-1 dpi_Cfio	0.0426057		3 dpi_DW-1 dpi_Cfio	0		3 dpi_Corb-1 dpi_Cfio	0.0423787
	Chig	N.D.	N.D.	N.D.		3 dpi_Csia-1 dpi_Cfio	0.988284		1 dpi_Corb-1 dpi_Chig	0.0463543		3 dpi_Csia-1 dpi_Cfio	0
	Cfio	68	45	61		3 dpi_DW-1 dpi_Cfio	0.0041398		1 dpi_Csia-1 dpi_Chig	0.961737		3 dpi_DW-1 dpi_Cfio	0.77215
	Csia	36	30	17		1 dpi_Corb-1 dpi_Chig	0.999991		1 dpi_DW-1 dpi_Chig	0.0793351		1 dpi_Corb-1 dpi_Chig	0.980802
	Corb	3	7	10		1 dpi_Csia-1 dpi_Chig	1		2 dpi_Cfio-1 dpi_Chig	0		1 dpi_Csia-1 dpi_Chig	0.0033142
						1 dpi_DW-1 dpi_Chig	1		2 dpi_Chig-1 dpi_Chig	0.99997		1 dpi_DW-1 dpi_Chig	0.0675095
						2 dpi_Cfio-1 dpi_Chig	0.0009821		2 dpi_Corb-1 dpi_Chig	0		2 dpi_Cfio-1 dpi_Chig	0.331005
pen2-1						2 dpi_Chig-1 dpi_Chig	1		2 dpi_Csia-1 dpi_Chig	1.58e-05		2 dpi_Chig-1 dpi_Chig	0.995475
1 dpi	DW	3	3	4		2 dpi_Corb-1 dpi_Chig	0.969689		2 dpi_DW-1 dpi_Chig	0.0665288		2 dpi_Corb-1 dpi_Chig	0.999999
	Chig	15	20	15		2 dpi_Csia-1 dpi_Chig	0.935232		3 dpi_Corb-1 dpi_Chig	0		2 dpi_Csia-1 dpi_Chig	1
	Cfio	49	43	47		2 dpi_DW-1 dpi_Chig	1		3 dpi_DW-1 dpi_Chig	0.363253		2 dpi_DW-1 dpi_Chig	0.0033142
	Csia	17	27	22		3 dpi_Cfio-1 dpi_Chig	0		1 dpi_Csia-1 dpi_Corb	0.510772		3 dpi_Cfio-1 dpi_Chig	0
	Corb	24	29	40		3 dpi_Corb-1 dpi_Chig	0.999682		1 dpi_DW-1 dpi_Corb	1.58e-05		3 dpi_Corb-1 dpi_Chig	0.9437
2 dpi	DW	2	2	5		3 dpi_Csia-1 dpi_Chig	0.0001861		2 dpi_Cfio-1 dpi_Corb	0		3 dpi_Csia-1 dpi_Chig	6.8e-06
	Chig	14	19	10		3 dpi_DW-1 dpi_Chig	1		2 dpi_Chig-1 dpi_Corb	0.0121646		3 dpi_DW-1 dpi_Chig	0.015838
	Cfio	63	73	72		1 dpi_Csia-1 dpi_Corb	0.999965		2 dpi_Corb-1 dpi_Corb	9.39e-05		1 dpi_Csia-1 dpi_Corb	0.084508
	Csia	42	42	49		1 dpi_DW-1 dpi_Corb	0.999965		2 dpi_Csia-1 dpi_Corb	0.0793351		1 dpi_DW-1 dpi_Corb	0.646544
	Corb	54	61	52		2 dpi_Cfio-1 dpi_Corb	0.0050691		2 dpi_DW-1 dpi_Corb	1.3e-05		2 dpi_Cfio-1 dpi_Corb	0.0203698
3 dpi	DW	5	8	7		2 dpi_Chig-1 dpi_Corb	1		3 dpi_Corb-1 dpi_Corb	5e-07		2 dpi_Chig-1 dpi_Corb	1
	Chig	N.D.	N.D.	N.D.		2 dpi_Corb-1 dpi_Corb	0.999886		3 dpi_DW-1 dpi_Corb	0.0001148		2 dpi_Corb-1 dpi_Corb	0.999816
	Cfio	N.D.	N.D.	N.D.		2 dpi_Csia-1 dpi_Corb	0.999214		1 dpi_DW-1 dpi_Csia	0.0036562		2 dpi_Csia-1 dpi_Corb	0.980802
	Csia	N.D.	N.D.	N.D.		2 dpi_DW-1 dpi_Corb	0.998252		2 dpi_Cfio-1 dpi_Csia	0		2 dpi_DW-1 dpi_Corb	0.084508
	Corb	63	57	74		3 dpi_Cfio-1 dpi_Corb	0		2 dpi_Chig-1 dpi_Csia	0.720916		3 dpi_Cfio-1 dpi_Corb	0
						3 dpi_Corb-1 dpi_Corb	1		2 dpi_Corb-1 dpi_Csia	5e-07		3 dpi_Corb-1 dpi_Corb	0.233982
edr1-1						3 dpi_Csia-1 dpi_Corb	0.0009821		2 dpi_Csia-1 dpi_Csia	0.0003875		3 dpi_Csia-1 dpi_Corb	2e-07
1 dpi	DW	7	5	4		3 dpi_DW-1 dpi_Corb	0.999965		2 dpi_DW-1 dpi_Csia	0.0029845		3 dpi_DW-1 dpi_Corb	0.279688
	Chig	15	17	18		1 dpi_DW-1 dpi_Csia	1		3 dpi_Corb-1 dpi_Csia	0		1 dpi_DW-1 dpi_Csia	0.990165
	Cfio	11	9	9		2 dpi_Cfio-1 dpi_Csia	0.0007981		3 dpi_DW-1 dpi_Csia	0.026439		2 dpi_Cfio-1 dpi_Csia	3.1e-06
	Csia	2	1	1		2 dpi_Chig-1 dpi_Csia	1		2 dpi_Cfio-1 dpi_DW	0		2 dpi_Chig-1 dpi_Csia	0.0536261
	Corb	8	15	14		2 dpi_Corb-1 dpi_Csia	0.95474		2 dpi_Chig-1 dpi_DW	0.243093		2 dpi_Corb-1 dpi_Csia	0.0122763
2 dpi	DW	0	2	2		2 dpi_Csia-1 dpi_Csia	0.910779		2 dpi_Corb-1 dpi_DW	0		2 dpi_Csia-1 dpi_Csia	0.0033142
	Chig	14	18	7		2 dpi_DW-1 dpi_Csia	1		2 dpi_Csia-1 dpi_DW	0		2 dpi_DW-1 dpi_Csia	1
	Cfio	25	29	22		3 dpi_Cfio-1 dpi_Csia	0		2 dpi_DW-1 dpi_DW	1		3 dpi_Cfio-1 dpi_Csia	0
	Csia	14	17	19		3 dpi_Corb-1 dpi_Csia	0.999214		3 dpi_Corb-1 dpi_DW	0		3 dpi_Corb-1 dpi_Csia	5.72e-05
	Corb	10	13	22		3 dpi_Csia-1 dpi_Csia	0.0001512		3 dpi_DW-1 dpi_DW	0.999108		3 dpi_Csia-1 dpi_Csia	0
3 dpi	DW	5	3	2		3 dpi_DW-1 dpi_Csia	1		2 dpi_Chig-2 dpi_Cfio	0		3 dpi_DW-1 dpi_Csia	0.999993
	Chig	N.D.	N.D.	N.D.		2 dpi_Cfio-1 dpi_DW	0.0007981		2 dpi_Corb-2 dpi_Cfio	0.0665288		2 dpi_Cfio-1 dpi_DW	7.5e-05
	Cfio	56	50	48		2 dpi_Chig-1 dpi_DW	1		2 dpi_Csia-2 dpi_Cfio	7.68e-05		2 dpi_Chig-1 dpi_DW	0.513295
	Csia	32	46	41		2 dpi_Corb-1 dpi_DW	0.95474		2 dpi_DW-2 dpi_Cfio	0		2 dpi_Corb-1 dpi_DW	0.193935
	Corb	28	16	21		2 dpi_Csia-1 dpi_DW	0.910779		3 dpi_Corb-2 dpi_Cfio	0.985259		2 dpi_Csia-1 dpi_DW	0.0675095
						2 dpi_DW-1 dpi_DW	1		3 dpi_DW-2 dpi_Cfio	0		2 dpi_DW-1 dpi_DW	0.990165
						3 dpi_Cfio-1 dpi_DW	0		2 dpi_Corb-2 dpi_Chig	0		3 dpi_Cfio-1 dpi_DW	0
						3 dpi_Corb-1 dpi_DW	0.999214		2 dpi_Csia-2 dpi_Chig	4.1e-06		3 dpi_Corb-1 dpi_DW	0.0014819
						3 dpi_Csia-1 dpi_DW	0.0001512		2 dpi_DW-2 dpi_Chig	0.210132		3 dpi_Csia-1 dpi_DW	0
						3 dpi_DW-1 dpi_DW	1		3 dpi_Corb-2 dpi_Chig	0		3 dpi_DW-1 dpi_DW	0.999993
						2 dpi_Chig-2 dpi_Cfio	0.0027535		3 dpi_DW-2 dpi_Chig	0.720916		2 dpi_Chig-2 dpi_Cfio	0.0333336
						2 dpi_Corb-2 dpi_Cfio	0.03547		2 dpi_Csia-2 dpi_Corb	0.210132		2 dpi_Corb-2 dpi_Cfio	0.129915
						2 dpi_Csia-2 dpi_Cfio	0.0510363		2 dpi_DW-2 dpi_Corb	0		2 dpi_Csia-2 dpi_Cfio	0.331005
						2 dpi_DW-2 dpi_Cfio	0.0003474		3 dpi_Corb-2 dpi_Corb	0.510772		2 dpi_DW-2 dpi_Cfio	3.1e-06
						3 dpi_Cfio-2 dpi_Cfio	1.2e-06		3 dpi_DW-2 dpi_Corb	0		3 dpi_Cfio-2 dpi_Cfio	7e-07
						3 dpi_Corb-2 dpi_Cfio	0.0092433		2 dpi_DW-2 dpi_Csia	0		3 dpi_Corb-2 dpi_Cfio	0.995475
						3 dpi_Csia-2 dpi_Cfio	0.999991		3 dpi_Corb-2 dpi_Csia	0.0013201		3 dpi_Csia-2 dpi_Cfio	0.0073167
						3 dpi_DW-2 dpi_Cfio	0.0007981		3 dpi_DW-2 dpi_Csia	1e-07		3 dpi_DW-2 dpi_Cfio	1.5e-05
						2 dpi_Corb-2 dpi_Chig	0.998252		3 dpi_Corb-2 dpi_DW	0		2 dpi_Corb-2 dpi_Chig	0.999993
						2 dpi_Csia-2 dpi_Chig	0.993324		3 dpi_DW-2 dpi_DW	0.997925		2 dpi_Csia-2 dpi_Chig	0.995475
						2 dpi_DW-2 dpi_Chig	0.999886		3 dpi_DW-3 dpi_Corb	0		2 dpi_DW-2 dpi_Chig	0.0536261
						3 dpi_Cfio-2 dpi_Chig	0					3 dpi_Cfio-2 dpi_Chig	0
						3 dpi_Corb-2 dpi_Chig	1					3 dpi_Corb-2 dpi_Chig	0.331005
						3 dpi_Csia-2 dpi_Chig	0.0005267					3 dpi_Csia-2 dpi_Chig	4e-07
						3 dpi_DW-2 dpi_Chig	1					3 dpi_DW-2 dpi_Chig	0.193935
						2 dpi_Csia-2 dpi_Corb	1					2 dpi_Csia-2 dpi_Corb	0.999999
						2 dpi_DW-2 dpi_Corb	0.846663					2 dpi_DW-2 dpi_Corb	0.0122763
						3 dpi_Cfio-2 dpi_Corb	0					3 dpi_Cfio-2 dpi_Corb	0
						3 dpi_Corb-2 dpi_Corb	0.999998					3 dpi_Corb-2 dpi_Corb	0.711344
						3 dpi_Csia-2 dpi_Corb	0.0075755					3 dpi_Csia-2 dpi_Corb	1.8e-06
						3 dpi_DW-2 dpi_Corb	0.95474					3 dpi_DW-2 dpi_Corb	0.0536261
						2 dpi_DW-2 dpi_Csia	0.764131					2 dpi_DW-2 dpi_Csia	0.0033142
						3 dpi_Cfio-2 dpi_Csia	0					3 dpi_Cfio-2 dpi_Csia	0
						3 dpi_Corb-2 dpi_Csia	0.999965					3 dpi_Corb-2 dpi_Csia	0.9437
						3 dpi_Csia-2 dpi_Csia	0.0112623					3 dpi_Csia-2 dpi_Csia	6.8e-06
						3 dpi_DW-2 dpi_Csia	0.910779					3 dpi_DW-2 dpi_Csia	0.015838
						3 dpi_Cfio-2 dpi_DW	0					3 dpi_Cfio-2 dpi_DW	0
						3 dpi_Corb-2 dpi_DW	0.988284					3 dpi_Corb-2 dpi_DW	5.72e-05
						3 dpi_Csia-2 dpi_DW	6.6e-05					3 dpi_Csia-2 dpi_DW	0
						3 dpi_DW-2 dpi_DW	1					3 dpi_DW-2 dpi_DW	0.999993
						3 dpi_Corb-3 dpi_Cfio	0					3 dpi_Corb-3 dpi_Cfio	0
						3 dpi_Csia-3 dpi_Cfio	5.7e-06					3 dpi_Csia-3 dpi_Cfio	0.0536261
						3 dpi_DW-3 dpi_Cfio	0					3 dpi_DW-3 dpi_Cfio	0
						3 dpi_Csia-3 dpi_Corb	0.001826					3 dpi_Csia-3 dpi_Corb	0.0003819
						3 dpi_DW-3 dpi_Corb	0.999214					3 dpi_DW-3 dpi_Corb	0.000291
						3 dpi_DW-3 dpi_Csia	0.0001512					3 dpi_DW-3 dpi_Csia	0

## Sheet: Fig. 1e
4 dpi		Cfio			Csia			Corb					p adj
		Col-0	pen2-1	edr1-1	Col-0	pen2-1	edr1-1	Col-0	pen2-1	edr1-1		Cfio_edr1-1-Cfio_Col-0	0.939094
Fungal entry (%)	sample 1	6	25	5	0	23	0	0	0	0		Cfio_pen2-1-Cfio_Col-0	0
	sample 2	7	29	5	0	16	0	0	0	0		Corb_Col-0-Cfio_Col-0	0.179362
	sample 3	3	31	13	0	18	1	0	0	1		Corb_edr1-1-Cfio_Col-0	0.239175
												Corb_pen2-1-Cfio_Col-0	0.179362
												Csia_Col-0-Cfio_Col-0	0.179362
												Csia_edr1-1-Cfio_Col-0	0.239175
												Csia_pen2-1-Cfio_Col-0	3.05e-05
												Cfio_pen2-1-Cfio_edr1-1	1e-07
												Corb_Col-0-Cfio_edr1-1	0.0171306
												Corb_edr1-1-Cfio_edr1-1	0.024485
												Corb_pen2-1-Cfio_edr1-1	0.0171306
												Csia_Col-0-Cfio_edr1-1	0.0171306
												Csia_edr1-1-Cfio_edr1-1	0.024485
												Csia_pen2-1-Cfio_edr1-1	0.000326
												Corb_Col-0-Cfio_pen2-1	0
												Corb_edr1-1-Cfio_pen2-1	0
												Corb_pen2-1-Cfio_pen2-1	0
												Csia_Col-0-Cfio_pen2-1	0
												Csia_edr1-1-Cfio_pen2-1	0
												Csia_pen2-1-Cfio_pen2-1	0.0027911
												Corb_edr1-1-Corb_Col-0	1
												Corb_pen2-1-Corb_Col-0	1
												Csia_Col-0-Corb_Col-0	1
												Csia_edr1-1-Corb_Col-0	1
												Csia_pen2-1-Corb_Col-0	3e-07
												Corb_pen2-1-Corb_edr1-1	1
												Csia_Col-0-Corb_edr1-1	1
												Csia_edr1-1-Corb_edr1-1	1
												Csia_pen2-1-Corb_edr1-1	3e-07
												Csia_Col-0-Corb_pen2-1	1
												Csia_edr1-1-Corb_pen2-1	1
												Csia_pen2-1-Corb_pen2-1	3e-07
												Csia_edr1-1-Csia_Col-0	1
												Csia_pen2-1-Csia_Col-0	3e-07
												Csia_pen2-1-Csia_edr1-1	3e-07

## Sheet: Fig. 2a
pen2-1		Epidermal cells with surface chloroplast (%)					p adj
		sample 1	sample 2	sample 3		1 dpi_cst1-1 dpi_atg26	0.0076508
1 dpi	DW	1	1	1		1 dpi_DW-1 dpi_atg26	0.0076508
	WT (104-T)	31	15	31		1 dpi_icl1-1 dpi_atg26	0.999998
	atg26	16	13	23		1 dpi_pls1-1 dpi_atg26	0.0125827
	icl1	14	13	17		1 dpi_WT (104-T)-1 dpi_atg26	0.69097
	cst1	0	1	2		2 dpi_atg26-1 dpi_atg26	0.0513593
	pls1	0	1	4		2 dpi_cst1-1 dpi_atg26	0.0098261
2 dpi	DW	0	1	2		2 dpi_DW-1 dpi_atg26	0.0076508
	WT (104-T)	43	49	50		2 dpi_icl1-1 dpi_atg26	1
	atg26	34	31	28		2 dpi_pls1-1 dpi_atg26	0.0076508
	icl1	7	19	22		2 dpi_WT (104-T)-1 dpi_atg26	1e-07
	cst1	0	0	4		3 dpi_atg26-1 dpi_atg26	0.920566
	pls1	0	1	2		3 dpi_cst1-1 dpi_atg26	0.005941
3 dpi	DW	0	1	1		3 dpi_DW-1 dpi_atg26	0.005941
	WT (104-T)	48	62	63		3 dpi_icl1-1 dpi_atg26	0.0639123
	atg26	20	33	19		3 dpi_pls1-1 dpi_atg26	0.0046018
	icl1	31	34	27		3 dpi_WT (104-T)-1 dpi_atg26	0
	cst1	0	2	0		1 dpi_DW-1 dpi_cst1	1
	pls1	0	1	0		1 dpi_icl1-1 dpi_cst1	0.0513593
						1 dpi_pls1-1 dpi_cst1	1
						1 dpi_WT (104-T)-1 dpi_cst1	9.4e-06
						2 dpi_atg26-1 dpi_cst1	1e-07
						2 dpi_cst1-1 dpi_cst1	1
						2 dpi_DW-1 dpi_cst1	1
						2 dpi_icl1-1 dpi_cst1	0.0204303
						2 dpi_pls1-1 dpi_cst1	1
						2 dpi_WT (104-T)-1 dpi_cst1	0
						3 dpi_atg26-1 dpi_cst1	3.67e-05
						3 dpi_cst1-1 dpi_cst1	1
						3 dpi_DW-1 dpi_cst1	1
						3 dpi_icl1-1 dpi_cst1	2e-07
						3 dpi_pls1-1 dpi_cst1	1
						3 dpi_WT (104-T)-1 dpi_cst1	0
						1 dpi_icl1-1 dpi_DW	0.0513593
						1 dpi_pls1-1 dpi_DW	1
						1 dpi_WT (104-T)-1 dpi_DW	9.4e-06
						2 dpi_atg26-1 dpi_DW	1e-07
						2 dpi_cst1-1 dpi_DW	1
						2 dpi_DW-1 dpi_DW	1
						2 dpi_icl1-1 dpi_DW	0.0204303
						2 dpi_pls1-1 dpi_DW	1
						2 dpi_WT (104-T)-1 dpi_DW	0
						3 dpi_atg26-1 dpi_DW	3.67e-05
						3 dpi_cst1-1 dpi_DW	1
						3 dpi_DW-1 dpi_DW	1
						3 dpi_icl1-1 dpi_DW	2e-07
						3 dpi_pls1-1 dpi_DW	1
						3 dpi_WT (104-T)-1 dpi_DW	0
						1 dpi_pls1-1 dpi_icl1	0.0791022
						1 dpi_WT (104-T)-1 dpi_icl1	0.247756
						2 dpi_atg26-1 dpi_icl1	0.0076508
						2 dpi_cst1-1 dpi_icl1	0.0639123
						2 dpi_DW-1 dpi_icl1	0.0513593
						2 dpi_icl1-1 dpi_icl1	1
						2 dpi_pls1-1 dpi_icl1	0.0513593
						2 dpi_WT (104-T)-1 dpi_icl1	0
						3 dpi_atg26-1 dpi_icl1	0.50895
						3 dpi_cst1-1 dpi_icl1	0.0410634
						3 dpi_DW-1 dpi_icl1	0.0410634
						3 dpi_icl1-1 dpi_icl1	0.0098261
						3 dpi_pls1-1 dpi_icl1	0.0326774
						3 dpi_WT (104-T)-1 dpi_icl1	0
						1 dpi_WT (104-T)-1 dpi_pls1	1.62e-05
						2 dpi_atg26-1 dpi_pls1	2e-07
						2 dpi_cst1-1 dpi_pls1	1
						2 dpi_DW-1 dpi_pls1	1
						2 dpi_icl1-1 dpi_pls1	0.0326774
						2 dpi_pls1-1 dpi_pls1	1
						2 dpi_WT (104-T)-1 dpi_pls1	0
						3 dpi_atg26-1 dpi_pls1	6.34e-05
						3 dpi_cst1-1 dpi_pls1	1
						3 dpi_DW-1 dpi_pls1	1
						3 dpi_icl1-1 dpi_pls1	3e-07
						3 dpi_pls1-1 dpi_pls1	1
						3 dpi_WT (104-T)-1 dpi_pls1	0
						2 dpi_atg26-1 dpi_WT (104-T)	0.988576
						2 dpi_cst1-1 dpi_WT (104-T)	1.23e-05
						2 dpi_DW-1 dpi_WT (104-T)	9.4e-06
						2 dpi_icl1-1 dpi_WT (104-T)	0.449611
						2 dpi_pls1-1 dpi_WT (104-T)	9.4e-06
						2 dpi_WT (104-T)-1 dpi_WT (104-T)	0.0001095
						3 dpi_atg26-1 dpi_WT (104-T)	1
						3 dpi_cst1-1 dpi_WT (104-T)	7.1e-06
						3 dpi_DW-1 dpi_WT (104-T)	7.1e-06
						3 dpi_icl1-1 dpi_WT (104-T)	0.994094
						3 dpi_pls1-1 dpi_WT (104-T)	5.4e-06
						3 dpi_WT (104-T)-1 dpi_WT (104-T)	0
						2 dpi_cst1-2 dpi_atg26	2e-07
						2 dpi_DW-2 dpi_atg26	1e-07
						2 dpi_icl1-2 dpi_atg26	0.0204303
						2 dpi_pls1-2 dpi_atg26	1e-07
						2 dpi_WT (104-T)-2 dpi_atg26	0.0076508
						3 dpi_atg26-2 dpi_atg26	0.887486
						3 dpi_cst1-2 dpi_atg26	1e-07
						3 dpi_DW-2 dpi_atg26	1e-07
						3 dpi_icl1-2 dpi_atg26	1
						3 dpi_pls1-2 dpi_atg26	1e-07
						3 dpi_WT (104-T)-2 dpi_atg26	1.8e-06
						2 dpi_DW-2 dpi_cst1	1
						2 dpi_icl1-2 dpi_cst1	0.0258905
						2 dpi_pls1-2 dpi_cst1	1
						2 dpi_WT (104-T)-2 dpi_cst1	0
						3 dpi_atg26-2 dpi_cst1	4.83e-05
						3 dpi_cst1-2 dpi_cst1	1
						3 dpi_DW-2 dpi_cst1	1
						3 dpi_icl1-2 dpi_cst1	2e-07
						3 dpi_pls1-2 dpi_cst1	1
						3 dpi_WT (104-T)-2 dpi_cst1	0
						2 dpi_icl1-2 dpi_DW	0.0204303
						2 dpi_pls1-2 dpi_DW	1
						2 dpi_WT (104-T)-2 dpi_DW	0
						3 dpi_atg26-2 dpi_DW	3.67e-05
						3 dpi_cst1-2 dpi_DW	1
						3 dpi_DW-2 dpi_DW	1
						3 dpi_icl1-2 dpi_DW	2e-07
						3 dpi_pls1-2 dpi_DW	1
						3 dpi_WT (104-T)-2 dpi_DW	0
						2 dpi_pls1-2 dpi_icl1	0.0204303
						2 dpi_WT (104-T)-2 dpi_icl1	0
						3 dpi_atg26-2 dpi_icl1	0.747928
						3 dpi_cst1-2 dpi_icl1	0.0160612
						3 dpi_DW-2 dpi_icl1	0.0160612
						3 dpi_icl1-2 dpi_icl1	0.0258905
						3 dpi_pls1-2 dpi_icl1	0.0125827
						3 dpi_WT (104-T)-2 dpi_icl1	0
						2 dpi_WT (104-T)-2 dpi_pls1	0
						3 dpi_atg26-2 dpi_pls1	3.67e-05
						3 dpi_cst1-2 dpi_pls1	1
						3 dpi_DW-2 dpi_pls1	1
						3 dpi_icl1-2 dpi_pls1	2e-07
						3 dpi_pls1-2 dpi_pls1	1
						3 dpi_WT (104-T)-2 dpi_pls1	0
						3 dpi_atg26-2 dpi_WT (104-T)	2.79e-05
						3 dpi_cst1-2 dpi_WT (104-T)	0
						3 dpi_DW-2 dpi_WT (104-T)	0
						3 dpi_icl1-2 dpi_WT (104-T)	0.005941
						3 dpi_pls1-2 dpi_WT (104-T)	0
						3 dpi_WT (104-T)-2 dpi_WT (104-T)	0.340193
						3 dpi_cst1-3 dpi_atg26	2.79e-05
						3 dpi_DW-3 dpi_atg26	2.79e-05
						3 dpi_icl1-3 dpi_atg26	0.920566
						3 dpi_pls1-3 dpi_atg26	2.13e-05
						3 dpi_WT (104-T)-3 dpi_atg26	0
						3 dpi_DW-3 dpi_cst1	1
						3 dpi_icl1-3 dpi_cst1	1e-07
						3 dpi_pls1-3 dpi_cst1	1
						3 dpi_WT (104-T)-3 dpi_cst1	0
						3 dpi_icl1-3 dpi_DW	1e-07
						3 dpi_pls1-3 dpi_DW	1
						3 dpi_WT (104-T)-3 dpi_DW	0
						3 dpi_pls1-3 dpi_icl1	1e-07
						3 dpi_WT (104-T)-3 dpi_icl1	1.4e-06
						3 dpi_WT (104-T)-3 dpi_pls1	0

## Sheet: Fig. 2b
2 dpi	Effector accumulation at penetration pore (%)					p adj
DN3::DN3-mCherry	sample 1	sample 2	sample 3		pen2+104-T-Col-0+104-T	0.0001849
Col-0 +104-T	4	4	10		pen2+cosec22-Col-0+104-T	0.644056
pen3 +104-T	10	17	16		pen3+104-T-Col-0+104-T	0.023438
pen2 +104-T	25	23	24		pen2+cosec22-pen2+104-T	0.00057
pen2 +Dsec22	9	10	7		pen3+104-T-pen2+104-T	0.010526
					pen3+104-T-pen2+cosec22	0.125645

## Sheet: Fig. 2c
2 dpi	Epidermal cells with surface chloroplast (%)					p adj
DN3::DN3-mCherry	sample 1	sample 2	sample 3		pen2+104-T-Col-0+104-T	0.0008907
Col-0 +104-T	10	12	5		pen2+cosec22-Col-0+104-T	0.960781
pen3 +104-T	28	34	30		pen3+104-T-Col-0+104-T	0.0184655
pen2 +104-T	39	40	55		pen2+cosec22-pen2+104-T	0.0014942
pen2 +Dsec22	7	6	22		pen3+104-T-pen2+104-T	0.128018
					pen3+104-T-pen2+cosec22	0.0358256

## Sheet: Fig. 2d
1 dpi	Papilla formation (%)
DN3::DN3-mCherry	sample 1	sample 2	sample 3
Col-0 +104-T	83	81	78
pen3 +104-T	93	80	88
pen2 +104-T	82	89	87
pen2 +Dsec22	73	75	85

## Sheet: Fig. 2e
1 dpi	Papilla formation (%)					p adj
	sample 1	sample 2	sample 3		cst1-atg26	0
WT (104-T)	87	84	89		icl1-atg26	0.993372
atg26	72	79	80		pls1-atg26	0
icl1	79	74	82		WT (104-T)-atg26	0.0857993
cst1	10	7	4		icl1-cst1	0
pls1	15	6	16		pls1-cst1	0.516359
					WT (104-T)-cst1	0
					pls1-icl1	0
					WT (104-T)-icl1	0.157946
					WT (104-T)-pls1	0

## Sheet: Fig. 3c
		Epidermal cells with surface chloroplast (%)				CHUP1ox			chup1			HA-JAC1ox			jac1
CHUP1ox		sample 1	sample 2	sample 3			p adj			p adj			p adj			p adj
1 dpi	DW	1	0	0		1 dpi_Corb-1 dpi_Cfio	0.999948		1 dpi_Corb-1 dpi_Cfio	0.209468		1 dpi_Corb-1 dpi_Cfio	1		1 dpi_Corb-1 dpi_Cfio	1
	Cfio	1	1	2		1 dpi_Csia-1 dpi_Cfio	1		1 dpi_Csia-1 dpi_Cfio	0.999802		1 dpi_Csia-1 dpi_Cfio	1		1 dpi_Csia-1 dpi_Cfio	1
	Csia	0	2	2		1 dpi_DW-1 dpi_Cfio	0.997734		1 dpi_DW-1 dpi_Cfio	0.957773		1 dpi_DW-1 dpi_Cfio	0.0145214		1 dpi_DW-1 dpi_Cfio	1
	Corb	1	0	1		2 dpi_Cfio-1 dpi_Cfio	1		2 dpi_Cfio-1 dpi_Cfio	1		2 dpi_Cfio-1 dpi_Cfio	0.7414		2 dpi_Cfio-1 dpi_Cfio	0
2 dpi	DW	0	0	4		2 dpi_Corb-1 dpi_Cfio	0.977611		2 dpi_Corb-1 dpi_Cfio	0.785566		2 dpi_Corb-1 dpi_Cfio	0.343637		2 dpi_Corb-1 dpi_Cfio	0.999987
	Cfio	3	0	1		2 dpi_Csia-1 dpi_Cfio	1		2 dpi_Csia-1 dpi_Cfio	0.94288		2 dpi_Csia-1 dpi_Cfio	0.92752		2 dpi_Csia-1 dpi_Cfio	0.983935
	Csia	0	4	0		2 dpi_DW-1 dpi_Cfio	1		2 dpi_DW-1 dpi_Cfio	0.999065		2 dpi_DW-1 dpi_Cfio	0.830036		2 dpi_DW-1 dpi_Cfio	1
	Corb	0	0	0		3 dpi_Cfio-1 dpi_Cfio	0.231551		3 dpi_Cfio-1 dpi_Cfio	0.999998		3 dpi_Cfio-1 dpi_Cfio	0.949362		3 dpi_Cfio-1 dpi_Cfio	0
3 dpi	DW	1	1	4		3 dpi_Corb-1 dpi_Cfio	0.997734		3 dpi_Corb-1 dpi_Cfio	0.999992		3 dpi_Corb-1 dpi_Cfio	0.106209		3 dpi_Corb-1 dpi_Cfio	0.983935
	Cfio	5	4	4		3 dpi_Csia-1 dpi_Cfio	1		3 dpi_Csia-1 dpi_Cfio	0.924789		3 dpi_Csia-1 dpi_Cfio	0.343637		3 dpi_Csia-1 dpi_Cfio	0.0001063
	Csia	1	3	1		3 dpi_DW-1 dpi_Cfio	0.999948		3 dpi_DW-1 dpi_Cfio	0.924789		3 dpi_DW-1 dpi_Cfio	0.692131		3 dpi_DW-1 dpi_Cfio	0.999987
	Corb	0	1	0		1 dpi_Csia-1 dpi_Corb	0.999948		1 dpi_Csia-1 dpi_Corb	0.0505448		1 dpi_Csia-1 dpi_Corb	1		1 dpi_Csia-1 dpi_Corb	1
						1 dpi_DW-1 dpi_Corb	1		1 dpi_DW-1 dpi_Corb	0.924789		1 dpi_DW-1 dpi_Corb	0.0098572		1 dpi_DW-1 dpi_Corb	1
		Epidermal cells with surface chloroplast (%)				2 dpi_Cfio-1 dpi_Corb	0.999948		2 dpi_Cfio-1 dpi_Corb	0.165463		2 dpi_Cfio-1 dpi_Corb	0.830036		2 dpi_Cfio-1 dpi_Corb	0
chup1		sample 1	sample 2	sample 3		2 dpi_Corb-1 dpi_Corb	0.999948		2 dpi_Corb-1 dpi_Corb	0.994418		2 dpi_Corb-1 dpi_Corb	0.435409		2 dpi_Corb-1 dpi_Corb	0.999922
1 dpi	DW	57	58	45		2 dpi_Csia-1 dpi_Corb	0.999948		2 dpi_Csia-1 dpi_Corb	0.94288		2 dpi_Csia-1 dpi_Corb	0.966185		2 dpi_Csia-1 dpi_Corb	0.969903
	Cfio	47	44	48		2 dpi_DW-1 dpi_Corb	0.999948		2 dpi_DW-1 dpi_Corb	0.671323		2 dpi_DW-1 dpi_Corb	0.7414		2 dpi_DW-1 dpi_Corb	1
	Csia	55	32	41		3 dpi_Cfio-1 dpi_Corb	0.0695864		3 dpi_Cfio-1 dpi_Corb	0.428931		3 dpi_Cfio-1 dpi_Corb	0.978545		3 dpi_Cfio-1 dpi_Corb	0
	Corb	51	63	69		3 dpi_Corb-1 dpi_Corb	1		3 dpi_Corb-1 dpi_Corb	0.467619		3 dpi_Corb-1 dpi_Corb	0.146601		3 dpi_Corb-1 dpi_Corb	0.969903
2 dpi	DW	47	54	51		3 dpi_Csia-1 dpi_Corb	0.997734		3 dpi_Csia-1 dpi_Corb	0.957773		3 dpi_Csia-1 dpi_Corb	0.435409		3 dpi_Csia-1 dpi_Corb	8.21e-05
	Cfio	48	43	46		3 dpi_DW-1 dpi_Corb	0.977611		3 dpi_DW-1 dpi_Corb	0.957773		3 dpi_DW-1 dpi_Corb	0.588608		3 dpi_DW-1 dpi_Corb	0.999922
	Csia	61	53	47		1 dpi_DW-1 dpi_Csia	0.997734		1 dpi_DW-1 dpi_Csia	0.63062		1 dpi_DW-1 dpi_Csia	0.017589		1 dpi_DW-1 dpi_Csia	1
	Corb	50	61	56		2 dpi_Cfio-1 dpi_Csia	1		2 dpi_Cfio-1 dpi_Csia	0.999972		2 dpi_Cfio-1 dpi_Csia	0.692131		2 dpi_Cfio-1 dpi_Csia	1e-07
3 dpi	DW	49	53	60		2 dpi_Corb-1 dpi_Csia	0.977611		2 dpi_Corb-1 dpi_Csia	0.356281		2 dpi_Corb-1 dpi_Csia	0.302328		2 dpi_Corb-1 dpi_Csia	1
	Cfio	47	51	48		2 dpi_Csia-1 dpi_Csia	1		2 dpi_Csia-1 dpi_Csia	0.589435		2 dpi_Csia-1 dpi_Csia	0.900336		2 dpi_Csia-1 dpi_Csia	0.996762
	Csia	61	51	50		2 dpi_DW-1 dpi_Csia	1		2 dpi_DW-1 dpi_Csia	0.903369		2 dpi_DW-1 dpi_Csia	0.867761		2 dpi_DW-1 dpi_Csia	1
	Corb	53	50	44		3 dpi_Cfio-1 dpi_Csia	0.231551		3 dpi_Cfio-1 dpi_Csia	0.985899		3 dpi_Cfio-1 dpi_Csia	0.92752		3 dpi_Cfio-1 dpi_Csia	0
						3 dpi_Corb-1 dpi_Csia	0.997734		3 dpi_Corb-1 dpi_Csia	0.97895		3 dpi_Corb-1 dpi_Csia	0.0898789		3 dpi_Corb-1 dpi_Csia	0.996762
		Epidermal cells with surface chloroplast (%)				3 dpi_Csia-1 dpi_Csia	1		3 dpi_Csia-1 dpi_Csia	0.548249		3 dpi_Csia-1 dpi_Csia	0.302328		3 dpi_Csia-1 dpi_Csia	0.0001788
HA-JAC1ox		sample 1	sample 2	sample 3		3 dpi_DW-1 dpi_Csia	0.999948		3 dpi_DW-1 dpi_Csia	0.548249		3 dpi_DW-1 dpi_Csia	0.7414		3 dpi_DW-1 dpi_Csia	1
1 dpi	DW	70	62	61		2 dpi_Cfio-1 dpi_DW	0.997734		2 dpi_Cfio-1 dpi_DW	0.924789		2 dpi_Cfio-1 dpi_DW	0.0001497		2 dpi_Cfio-1 dpi_DW	0
	Cfio	83	79	81		2 dpi_Corb-1 dpi_DW	1		2 dpi_Corb-1 dpi_DW	0.999998		2 dpi_Corb-1 dpi_DW	3.12e-05		2 dpi_Corb-1 dpi_DW	0.999999
	Csia	77	74	91		2 dpi_Csia-1 dpi_DW	0.997734		2 dpi_Csia-1 dpi_DW	1		2 dpi_Csia-1 dpi_DW	0.0004057		2 dpi_Csia-1 dpi_DW	0.992304
	Corb	83	86	76		2 dpi_DW-1 dpi_DW	0.997734		2 dpi_DW-1 dpi_DW	0.999992		2 dpi_DW-1 dpi_DW	0.435409		2 dpi_DW-1 dpi_DW	1
2 dpi	DW	82	71	69		3 dpi_Cfio-1 dpi_DW	0.0354253		3 dpi_Cfio-1 dpi_DW	0.998196		3 dpi_Cfio-1 dpi_DW	0.0004957		3 dpi_Cfio-1 dpi_DW	0
	Cfio	84	90	92		3 dpi_Corb-1 dpi_DW	1		3 dpi_Corb-1 dpi_DW	0.999065		3 dpi_Corb-1 dpi_DW	6.8e-06		3 dpi_Corb-1 dpi_DW	0.992304
	Csia	89	90	82		3 dpi_Csia-1 dpi_DW	0.977611		3 dpi_Csia-1 dpi_DW	1		3 dpi_Csia-1 dpi_DW	3.12e-05		3 dpi_Csia-1 dpi_DW	0.0001378
	Corb	90	89	95		3 dpi_DW-1 dpi_DW	0.904439		3 dpi_DW-1 dpi_DW	1		3 dpi_DW-1 dpi_DW	0.588608		3 dpi_DW-1 dpi_DW	0.999999
3 dpi	DW	77	67	75		2 dpi_Corb-2 dpi_Cfio	0.977611		2 dpi_Corb-2 dpi_Cfio	0.711044		2 dpi_Corb-2 dpi_Cfio	0.999908		2 dpi_Corb-2 dpi_Cfio	1e-07
	Cfio	88	82	90		2 dpi_Csia-2 dpi_Cfio	1		2 dpi_Csia-2 dpi_Cfio	0.903369		2 dpi_Csia-2 dpi_Cfio	0.999999		2 dpi_Csia-2 dpi_Cfio	4e-07
	Csia	90	89	95		2 dpi_DW-2 dpi_Cfio	1		2 dpi_DW-2 dpi_Cfio	0.996735		2 dpi_DW-2 dpi_Cfio	0.044623		2 dpi_DW-2 dpi_Cfio	0
	Corb	94	95	93		3 dpi_Cfio-2 dpi_Cfio	0.231551		3 dpi_Cfio-2 dpi_Cfio	0.999972		3 dpi_Cfio-2 dpi_Cfio	0.999995		3 dpi_Cfio-2 dpi_Cfio	0
						3 dpi_Corb-2 dpi_Cfio	0.997734		3 dpi_Corb-2 dpi_Cfio	0.999921		3 dpi_Corb-2 dpi_Cfio	0.966185		3 dpi_Corb-2 dpi_Cfio	4e-07
		Epidermal cells with surface chloroplast (%)				3 dpi_Csia-2 dpi_Cfio	1		3 dpi_Csia-2 dpi_Cfio	0.878595		3 dpi_Csia-2 dpi_Cfio	0.999908		3 dpi_Csia-2 dpi_Cfio	0.040201
jac1		sample 1	sample 2	sample 3		3 dpi_DW-2 dpi_Cfio	0.999948		3 dpi_DW-2 dpi_Cfio	0.878595		3 dpi_DW-2 dpi_Cfio	0.0256785		3 dpi_DW-2 dpi_Cfio	1e-07
1 dpi	DW	1	0	1		2 dpi_Csia-2 dpi_Corb	0.977611		2 dpi_Csia-2 dpi_Corb	1		2 dpi_Csia-2 dpi_Corb	0.992806		2 dpi_Csia-2 dpi_Corb	0.999922
	Cfio	0	0	1		2 dpi_DW-2 dpi_Corb	0.977611		2 dpi_DW-2 dpi_Corb	0.996735		2 dpi_DW-2 dpi_Corb	0.0098572		2 dpi_DW-2 dpi_Corb	0.999922
	Csia	1	2	0		3 dpi_Cfio-2 dpi_Corb	0.0174598		3 dpi_Cfio-2 dpi_Corb	0.957773		3 dpi_Cfio-2 dpi_Corb	0.987157		3 dpi_Cfio-2 dpi_Corb	0
	Corb	0	0	0		3 dpi_Corb-2 dpi_Corb	1		3 dpi_Corb-2 dpi_Corb	0.969694		3 dpi_Corb-2 dpi_Corb	0.999908		3 dpi_Corb-2 dpi_Corb	0.999922
2 dpi	DW	0	0	0		3 dpi_Csia-2 dpi_Corb	0.904439		3 dpi_Csia-2 dpi_Corb	1		3 dpi_Csia-2 dpi_Corb	1		3 dpi_Csia-2 dpi_Corb	0.0003918
	Cfio	39	24	29		3 dpi_DW-2 dpi_Corb	0.75877		3 dpi_DW-2 dpi_Corb	1		3 dpi_DW-2 dpi_Corb	0.0054677		3 dpi_DW-2 dpi_Corb	1
	Csia	2	5	5		2 dpi_DW-2 dpi_Csia	1		2 dpi_DW-2 dpi_Csia	0.999972		2 dpi_DW-2 dpi_Csia	0.106209		2 dpi_DW-2 dpi_Csia	0.969903
	Corb	0	3	3		3 dpi_Cfio-2 dpi_Csia	0.231551		3 dpi_Cfio-2 dpi_Csia	0.996735		3 dpi_Cfio-2 dpi_Csia	1		3 dpi_Cfio-2 dpi_Csia	0
3 dpi	DW	3	2	1		3 dpi_Corb-2 dpi_Csia	0.997734		3 dpi_Corb-2 dpi_Csia	0.998196		3 dpi_Corb-2 dpi_Csia	0.830036		3 dpi_Corb-2 dpi_Csia	1
	Cfio	73	60	59		3 dpi_Csia-2 dpi_Csia	1		3 dpi_Csia-2 dpi_Csia	1		3 dpi_Csia-2 dpi_Csia	0.992806		3 dpi_Csia-2 dpi_Csia	0.0018985
	Csia	13	25	20		3 dpi_DW-2 dpi_Csia	0.999948		3 dpi_DW-2 dpi_Csia	1		3 dpi_DW-2 dpi_Csia	0.0637097		3 dpi_DW-2 dpi_Csia	0.999922
	Corb	4	2	6		3 dpi_Cfio-2 dpi_DW	0.231551		3 dpi_Cfio-2 dpi_DW	1		3 dpi_Cfio-2 dpi_DW	0.125035		3 dpi_Cfio-2 dpi_DW	0
						3 dpi_Corb-2 dpi_DW	0.997734		3 dpi_Corb-2 dpi_DW	1		3 dpi_Corb-2 dpi_DW	0.0020191		3 dpi_Corb-2 dpi_DW	0.969903
						3 dpi_Csia-2 dpi_DW	1		3 dpi_Csia-2 dpi_DW	0.999921		3 dpi_Csia-2 dpi_DW	0.0098572		3 dpi_Csia-2 dpi_DW	8.21e-05
						3 dpi_DW-2 dpi_DW	0.999948		3 dpi_DW-2 dpi_DW	0.999921		3 dpi_DW-2 dpi_DW	1		3 dpi_DW-2 dpi_DW	0.999922
						3 dpi_Corb-3 dpi_Cfio	0.0354253		3 dpi_Corb-3 dpi_Cfio	1		3 dpi_Corb-3 dpi_Cfio	0.78767		3 dpi_Corb-3 dpi_Cfio	0
						3 dpi_Csia-3 dpi_Cfio	0.379994		3 dpi_Csia-3 dpi_Cfio	0.994418		3 dpi_Csia-3 dpi_Cfio	0.987157		3 dpi_Csia-3 dpi_Cfio	0
						3 dpi_DW-3 dpi_Cfio	0.567375		3 dpi_DW-3 dpi_Cfio	0.994418		3 dpi_DW-3 dpi_Cfio	0.0757939		3 dpi_DW-3 dpi_Cfio	0
						3 dpi_Csia-3 dpi_Corb	0.977611		3 dpi_Csia-3 dpi_Corb	0.996735		3 dpi_Csia-3 dpi_Corb	0.999908		3 dpi_Csia-3 dpi_Corb	0.0018985
						3 dpi_DW-3 dpi_Corb	0.904439		3 dpi_DW-3 dpi_Corb	0.996735		3 dpi_DW-3 dpi_Corb	0.0011062		3 dpi_DW-3 dpi_Corb	0.999922
						3 dpi_DW-3 dpi_Csia	1		3 dpi_DW-3 dpi_Csia	1		3 dpi_DW-3 dpi_Csia	0.0054677		3 dpi_DW-3 dpi_Csia	0.0003918

## Sheet: Fig. 3d
chup1		Epidermal cells with surface chloroplast (%)					chup1 + DW
		sample 1	sample 2	sample 3					chloroplast number	0	1	2	3	4	5	6	7	8	9	10
1 dpi	DW	43	44	46			3 dpi	Epidermal cells with indicated number of suface chloroplasts (%)	sample 1	56	27	9	0	1	4	2	1	0	0	0
	Cfio (high conc.)	41	52	46					sample 2	58	30	6	1	3	2	0	0	0	0	0
2 dpi	DW	42	41	48					sample 3	58	30	8	3	1	0	0	0	0	0	0
	Cfio (high conc.)	41	61	46
3 dpi	DW	44	42	42
	Cfio (high conc.)	52	54	56			chup1 + Cfio (high conc.)
									chloroplast number	0	1	2	3	4	5	6	7	8	9	10
							3 dpi	Epidermal cells with indicated number of suface chloroplasts (%)	sample 1	48	24	6	10	1	4	2	1	2	0	2
									sample 2	46	25	11	4	5	3	1	1	3	0	1
									sample 3	44	28	7	4	5	4	2	3	3	0	0

## Sheet: Fig. 3e
CHUP1-R4A&S12A&R20Aox-1		Epidermal cells with surface chloroplast (%)				CHUP1-R4A&S12A&R20Aox-1			CHUP1-R4A&S12A&R20Aox-2
		sample 1	sample 2	sample 3			p adj			p adj
1 dpi	DW	6	9	12		1 dpi_DW-1 dpi_Cfio	0.789889		1 dpi_DW-1 dpi_Cfio	0.946218
	Cfio	19	14	14		2 dpi_Cfio-1 dpi_Cfio	0.1346		2 dpi_Cfio-1 dpi_Cfio	0.0906996
2 dpi	DW	10	16	5		2 dpi_DW-1 dpi_Cfio	0.900917		2 dpi_DW-1 dpi_Cfio	0.999736
	Cfio	25	29	36		3 dpi_Cfio-1 dpi_Cfio	4.31e-05		3 dpi_Cfio-1 dpi_Cfio	0.010109
3 dpi	DW	12	15	18		3 dpi_DW-1 dpi_Cfio	0.999994		3 dpi_DW-1 dpi_Cfio	0.99936
	Cfio	66	63	43		2 dpi_Cfio-1 dpi_DW	0.0160333		2 dpi_Cfio-1 dpi_DW	0.0210672
						2 dpi_DW-1 dpi_DW	0.999806		2 dpi_DW-1 dpi_DW	0.989031
						3 dpi_Cfio-1 dpi_DW	9.3e-06		3 dpi_Cfio-1 dpi_DW	0.0024233
CHUP1-R4A&S12A&R20Aox-2		Epidermal cells with surface chloroplast (%)				3 dpi_DW-1 dpi_DW	0.850313		3 dpi_DW-1 dpi_DW	0.992868
		sample 1	sample 2	sample 3		2 dpi_DW-2 dpi_Cfio	0.0247106		2 dpi_DW-2 dpi_Cfio	0.0578494
1 dpi	DW	27	26	15		3 dpi_Cfio-2 dpi_Cfio	0.00217		3 dpi_Cfio-2 dpi_Cfio	0.775447
	Cfio	25	24	35		3 dpi_DW-2 dpi_Cfio	0.109804		3 dpi_DW-2 dpi_Cfio	0.0528162
2 dpi	DW	22	21	36		3 dpi_Cfio-2 dpi_DW	1.25e-05		3 dpi_Cfio-2 dpi_DW	0.0064231
	Cfio	52	50	37		3 dpi_DW-2 dpi_DW	0.940199		3 dpi_DW-2 dpi_DW	1
3 dpi	DW	27	30	21		3 dpi_DW-3 dpi_Cfio	3.67e-05		3 dpi_DW-3 dpi_Cfio	0.0058701
	Cfio	43	59	61

[truncated: 24 more sheets: Fig. 3f, Fig. 4a, Fig. 4b, Fig. 4c, Fig. 4d, Fig. 4e, Fig. 6b, Fig. 7a, Fig. 7b, Fig. 7d, Fig. 8c, Fig. 8d, Fig. 9b, Fig. 9c, Fig. 9e, Fig. 9f, Fig. 10d, Supplementary Fig. 2, Supplementary Fig. 3, Supplementary Fig. 9 …]
